# Supplementary material for: Electrochemical Synthesis of 3-Selenyl-Chromones via Domino C(sp2)-H Bond Selenylation/Annulation of Enaminones
Source: Molecules. 2026 Jan 22;31(2):391. doi: 10.3390/molecules31020391 (PMC12844472; doi:10.3390/molecules31020391)
Supplement: Supplementary file 1 [file molecules-31-00391-s001.zip]

Archive with 1 entries (1 files):
- molecules-4103182-supplementary.pdf
